# Supplementary material for: Evolutionary trend of bovine β-defensin proteins toward functionality prediction: A domain-based bioinformatics study
Source: Heliyon. 2023 Mar 4;9(3):e14158. doi: 10.1016/j.heliyon.2023.e14158 (PMC10015202; doi:10.1016/j.heliyon.2023.e14158)
Supplement: Multimedia component 1 [file mmc1.xlsx]

## Sheet: Sequence IDs
Bovine Defensin			Human Defensins
ID	IDs used in Phylogenetic Tree		ID	IDs used in Phylogenetic Tree
XP_19808806.1	B_DEFB15l_Bl		P0DP73	HS_D130A
XP_27385898.1	B_DEFB103A		P59861	HS_D131A
XP_27385834.1	B_DEFB103Al		A0A096LNP1	HS_D131B
XP_19808902.1	B_DEFB104Al_Bl		P59665	HS_DEF1
XP_24842095.1	B_DEFB105		P81534	HS_DEF103A
XP_2698669.1	B_DEFB107A		Q8WTQ1	HS_DEF104A
XP_27385632.1	B_DEFB105l		AAI00850.1	HS_DEF104B
XP_27385609.1	B_DEFB109l		Q8NG35	HS_DEF105A
XP_27385545.1	B_DEFB109l		Q8N104	HS_DEF106A
XP_24839746.1	B_DEFB110X		Q8IZN7	HS_DEF107A
XP_24839712.1	B_DEFB113		A8MXU0	HS_DEF108
XP_24839622.1	B_DEFB114		Q8NET1	HS_DEF108B
XP_24857141.1	B_DEFB115		Q30KR1	HS_DEF109
XP_10809939.1	B_DEFB116		Q30KQ9	HS_DEF110
XP_24856609.1	B_DEFB119X1		Q30KQ8	HS_DEF112
XP_24856654.1	B_DEFB123X1		Q30KQ7	HS_DEF113
XP_5215144.1	B_DEFB127		Q30KQ6	HS_DEF114
XP_5215143.2	B_DEFB129		Q30KQ5	HS_DEF115
XP_24842220.1	B_DEFB130lX		Q30KQ4	HS_DEF116
XP_24842219.1	B_DEFB130lX1		Q96PH6	HS_DEF118
XP_5215029.4	B_DEFB132		Q8N690	HS_DEF119a
XP_24839668.1	B_DEFB133		Q8N690-2	HS_DEF119b
XP_24852155.1	B_DEFB134		NP_001165303.1	HS_DEF121a
XP_24852156.1	B_DEFB136		Q5J5C9	HS_DEF121b
P46159	B_DEFB1		Q8N688	HS_DEF123
P46160	B_DEFB2		Q8NES8	HS_DEF124
P46161	B_DEFB3		NP_697020.2	HS_DEF125a
P46162	B_DEFB4		Q8N687	HS_DEF125b
P46163	B_DEFB5		Q9BYW3	HS_DEF126
P46164	B_DEFB6		Q9H1M4	HS_DEF127
P46165	B_DEFB7		Q7Z7B8	HS_DEF128
O18815	B_DEFBC7		Q9H1M3	HS_DEF129
P46166	B_DEFB8		Q7Z7B7	HS_DEF132
P46167	B_DEFB9		Q30KQ1	HS_DEF133
P46168	B_DEFB10		Q4QY38	HS_DEF134
P46169	B_DEFB11		Q30KP9	HS_DEF135
P46170	B_DEFB12		Q30KP8	HS_DEF136
P46171	B_DEFB13		P59666	HS_DEF3
DAA23405.1	TPA-B_DEFB108l		P12838	HS_DEF4
A0A3Q1N0H9	B_DEFB108B		Q01523	HS_DEF5
A0A3Q1MB27	B_DEFB110		Q01524	HS_DEF6
G3N236	B_DEFB112		A0JDY5	HS_DEFA4
DAA16482.1	TPA-B_DEFB114l		P60022	HS_DEFB1
DAA23406.1	TPA-B_DEFB116l		B2RU30	HS_DEFB105B
AEP81460.1	B_DEFB117		A0A494C1K0	HS_DEFB112
AEP81459.1	B_DEFB118		Q30KQ3	HS_DEFB117
DAA23097.1	TPA-B_DEFB119		Q14DW6	HS_DEFB127
A0A3Q1MVX4	B_DEFB121		O15263	HS_DFB4A
A7LM98	B_DEFB122A
Q0VBX1	B_DEFB122
ABS86889.1	B_DEFB123
A0JNM7	B_DEFB123F
F6RSW1	B_DEFB123
DAA23339.1	TPA-B_DEFB123
A7LMA0	B_DEFB124
AEP81453.1	B_DEFB125a
AEP81452.1	B_DEFB125
AEP81454.1	B_DEFB126
AEP81455.1	B_DEFB128
DAA27089.1	TPA-B_DEFB131l
AEP81451.1	B_DEFB132
P25068	TAP_B
Q28880	LAP_B
O02775	EAP_B

## Sheet: Physicochemical Properties
Bovine β-Defensins	Chromosome	Start Position	End Position	Length	Molecular Weight	Isoeletric pH	# of Negatively charged AA	# of Positively charged AA	Disulfide Linkage
B_DEFB1	27	6723471	6723584	38	4278.07	8.98	1	5	1-5, 2-4, 3-6
B_DEFB10	27	6598174	6598296	60	6669.1	10.76	0	8	1-5, 2-4, 3-6
B_DEFB103A	27	6024234	6024353	67	7614.31	9.93	2	13	1-3, 2-6, 4-5
B_DEFB103Al	27	7051062	7051178	67	7699.45	9.87	2	13	1-3, 2-6, 4-5
B_DEFB104Al_BI	27	6069931	6070203	110	12266.3	9.84	7	17	1-2, 3-6, 4-5
B_DEFB105	27	6083942	6084076	79	8987.64	9.06	5	11	1-5, 2-7, 3-8, 4-6
B_DEFB105l	27	6083942	6084076	79	9013.72	9.06	5	11	1-3, 2-7, 4-5, 6-8
B_DEFB107A	27	6094793	6094939	70	7974.61	9.12	6	11	1-3, 2-4, 5-6
B_DEFB108B	27	7275646	7275807	73	8007.24	5.5	8	6	1-3, 2-5, 4-6
B_DEFB109la	27	7288910	7289113	86	10083	9.49	6	13	1-2, 3-6, 4-5
B_DEFB109lb	27	6188116	6188319	86	9999.92	9.33	6	13	1-6, 2-5, 4-7
B_DEFB110	23	22651570	22651731	69	8079.71	9.75	4	13	1-3, 2-4, 5-6
B_DEFB110X	23	22644269	22644409	62	7477.84	7.56	8	9	1-3, 2-4, 5-6
B_DEFB112	23	22669513	22669740	122	13805	9.27	8	17	1-5, 2-3, 4-8, 6-7
B_DEFB113	23	22633447	22633830	147	16691.9	8.75	10	15	1-3, 2-5, 4-7, 6-8
B_DEFB114	23	22612855	22613007	64	7639.06	8.17	8	10	1-4, 2-3, 6-7
B_DEFB115	13	60883866	60884042	145	16017.5	9.2	17	25	1-3, 4-6, 5-7
B_DEFB116	13	60920400	60920678	100	11397.2	9.06	5	11	2-6, 3-7, 4-5
B_DEFB117	13	60959034	60959255	74	8471.8	9.57	6	15	1-2, 3-6, 4-5
B_DEFB118	13	60979467	60979700	97	10785.4	8.86	8	12	1-6, 2-3, 4-5
B_DEFB119X1	13	60981232	60981423	83	9804.59	9.05	8	13	1-3, 2-5, 4-6
B_DEFB12	27	6328399	6328512	38	4105.97	9.57	0	6	1-5, 2-4, 3-6
B_DEFB121	13	61007996	61008130	60	6947.44	8.88	4	8	1-4, 2-5, 3-6
B_DEFB122	13	61030453	61030608	69	7733.24	9.38	3	10	1-5, 2-6, 3-4
B_DEFB122A	13	61019575	61019733	69	7732.17	9.02	5	10	1-5, 2-6, 3-4
B_DEFB123a	13	61051681	61051803	67	7827.54	9.89	1	13	1-6, 2-3, 4-5
B_DEFB123b	13	61051696	61051803	66	7699.37	9.82	1	12	1-2, 3-4, 5-6
B_DEFB123F	13	61051681	61051764	74	8781.01	10.55	1	29	1-3, 2-6, 4-5
B_DEFB123X1	13	61041014	61041433	192	20736	9.26	13	22	1-8, 2-4, 3-7, 5-9
B_DEFB124	13	61067237	61067386	64	7607.1	8.84	4	8	1-2, 3-5, 4-6
B_DEFB125	13	60828987	60829256	106	12352.5	5.83	12	10	1-7, 2-6, 3-4
B_DEFB125a	13	60859262	60859582	126	14637	8.17	13	15	1-7, 2-4, 5-6
B_DEFB126	13	60806572	60806730	89	9374.02	9.33	3	10	1-6, 2-3, 4-7
B_DEFB127	13	60793880	60794149	99	11856	9.64	9	18	1-5, 2-3, 4-6
B_DEFB128	13	60787241	60787441	82	9315.13	9.22	8	15	1-4, 2-6, 3-5
B_DEFB129	13	60772969	60773421	187	21216	9.35	17	26	1-5, 2-6, 3-4
B_DEFB13	27	6328387	6328512	42	4450.34	9.56	0	6	1-5, 2-4, 3-6
B_DEFB130lX	27	6196406	6196585	78	8812.47	9.24	5	11	1-3, 2-5, 4-6
B_DEFB130lX1	27	6196406	6196585	79	8792.61	9.54	4	12	1-3, 2-5, 4-6
B_DEFB132a	13	60755633	60755839	86	9337.29	9.61	4	13	1-4, 2-5, 3-6
B_DEFB132b	13	60755633	60755839	107	11462.6	9.3	7	14	1-4, 2-5, 3-6
B_DEFB133	23	22601578	22601724	76	8619.13	8.96	8	13	1-4, 2-7, 3-5
B_DEFB134	8	7472103	7472243	66	7543.84	4.8	7	4	1-2, 3-6, 4-5
B_DEFB136	8	7500682	7500852	75	8259.8	9.1	2	7	1-2, 3-6, 4-5
B_DEFB15l_BI	27	6077087	6077236	67	7503.93	8.53	6	9	1-5, 2-7, 3-4
B_DEFB2	27	6678048	6678167	40	4648.55	11.2	0	9	1-5, 2-4, 3-6
B_DEFB3	27	6678015	6678167	57	6324.54	11.2	0	9	1-5, 2-4, 3-6
B_DEFB4	27	7140631	7140756	63	7160.69	11.46	0	9	1-5, 2-4, 3-6
B_DEFB5	27	7140631	7140756	64	7227.73	10.47	0	7	1-5, 2-4, 3-6
B_DEFB6	27	6328387	6328512	42	4838.76	10.74	0	9	1-5, 2-4, 3-6
B_DEFB7	27	6678039	6678161	62	6964.45	11.47	0	10	1-5, 2-4, 3-6
B_DEFB8	27	6678048	6678161	38	4359.26	10.66	0	8	1-5, 2-4, 3-6
B_DEFB9	27	6678015	6678161	55	6049.28	10.66	0	8	1-5, 2-4, 3-6
B_DEFBC7	27	6328387	6328512	53	5649.92	10.22	0	8	1-5, 2-4, 3-6
EAP_B	27	7180184	7180318	64	7126.58	10.66	0	8	1-5, 2-4, 3-6
LAP_B	27	6235641	6235769	64	7041.5	11.24	0	11	1-5, 2-4, 3-6
PB_DEFB11	27	6328387	6328512	60	6506.93	10.66	0	8	1-5, 2-4, 3-6
TAP_B	27	6013949	6014071	64	6953.51	10.26	0	10	1-4, 2-5, 3-6
TPA-B_DEFB108l	13	60894022	60894321	95	11183.2	9.2	9	16	1-5, 2-3, 4-6
TPA-B_DEFB114l	23	22612855	22613007	67	7982.4	8.5	8	11	1-4, 2-5, 6-7
TPA-B_DEFB116l	13	60920400	60920678	127	14326.6	8.82	6	11	1-3, 2-7, 4-8, 5-6
TPA-B_DEFB119	13	60989472	60989654	80	9310.06	7.57	10	11	1-2, 3-6, 4-5
TPA-B_DEFB123	13	61051681	61051803	67	7855.56	9.94	1	13	1-3, 2-6, 4-5
TPA-B_DEFB131l	8	7456415	7456531	69	7968.59	9.36	5	13	1-6, 2-5, 3-4
#Chromosomal Location has been identified by BLAST
#Physicochemical Properties have been identified by ProtParam (https://web.expasy.org/protparam/)
#Disulphide connectivity has been anlyzed by DiANNA 1.1 web server (http://clavius.bc.edu/~clotelab/DiANNA/)

## Sheet: O-Glycosylation sites
NetOGlyc 4.0 Server - prediction results
source-version NetOGlyc 4.0.0.13 (http://www.cbs.dtu.dk/services/)
#score >0.7 has been highlighted in green
#seqname	feature	start	end	score	strand	frame	comment
PB_DEFB11	CARBOHYD	16	16	0.0392639	.	.
PB_DEFB11	CARBOHYD	19	19	0.0315169	.	.
PB_DEFB11	CARBOHYD	22	22	0.0129081	.	.
PB_DEFB11	CARBOHYD	26	26	0.0246602	.	.
PB_DEFB11	CARBOHYD	48	48	0.0210194	.	.
PB_DEFB11	CARBOHYD	59	59	8.90425e-06	.	.
B_DEFB105	CARBOHYD	4	4	0.00867014	.	.
B_DEFB105	CARBOHYD	23	23	0.0179891	.	.
B_DEFB105	CARBOHYD	32	32	0.148484	.	.
B_DEFB105	CARBOHYD	36	36	0.302605	.	.
B_DEFB105	CARBOHYD	41	41	0.0437889	.	.
B_DEFB105	CARBOHYD	45	45	0.20475	.	.
B_DEFB105	CARBOHYD	58	58	0.0566141	.	.
B_DEFB108B	CARBOHYD	2	2	0.409125	.	.
B_DEFB108B	CARBOHYD	3	3	0.264427	.	.
B_DEFB108B	CARBOHYD	15	15	0.410336	.	.
B_DEFB108B	CARBOHYD	21	21	0.234548	.	.
B_DEFB108B	CARBOHYD	23	23	0.115107	.	.
B_DEFB108B	CARBOHYD	34	34	0.0505326	.	.
B_DEFB108B	CARBOHYD	42	42	0.0192971	.	.
B_DEFB108B	CARBOHYD	46	46	0.0867559	.	.
B_DEFB108B	CARBOHYD	68	68	0.629923	.	.	#POSITIVE
B_DEFB108B	CARBOHYD	69	69	0.332325	.	.
B_DEFB5	CARBOHYD	16	16	0.0274618	.	.
B_DEFB5	CARBOHYD	19	19	0.0151531	.	.
B_DEFB5	CARBOHYD	22	22	0.079281	.	.
B_DEFB5	CARBOHYD	30	30	0.177452	.	.
B_DEFB5	CARBOHYD	42	42	0.0934578	.	.
B_DEFB5	CARBOHYD	52	52	0.212808	.	.
B_DEFB127	CARBOHYD	16	16	0.0745074	.	.
B_DEFB127	CARBOHYD	18	18	0.161179	.	.
B_DEFB127	CARBOHYD	39	39	0.1245	.	.
B_DEFB127	CARBOHYD	40	40	0.182162	.	.
B_DEFB127	CARBOHYD	56	56	0.093614	.	.
B_DEFB127	CARBOHYD	67	67	0.878736	.	.	#POSITIVE
B_DEFB127	CARBOHYD	76	76	0.757685	.	.	#POSITIVE
B_DEFB127	CARBOHYD	80	80	0.547343	.	.	#POSITIVE
B_DEFB127	CARBOHYD	82	82	0.463107	.	.
B_DEFB127	CARBOHYD	91	91	0.620834	.	.	#POSITIVE
B_DEFB127	CARBOHYD	92	92	0.35314	.	.
B_DEFB127	CARBOHYD	94	94	0.386059	.	.
B_DEFB127	CARBOHYD	99	99	0.211261	.	.
B_DEFB130LX1	CARBOHYD	8	8	0.0406795	.	.
B_DEFB130LX1	CARBOHYD	13	13	0.1239	.	.
B_DEFB130LX1	CARBOHYD	22	22	0.137308	.	.
B_DEFB130LX1	CARBOHYD	44	44	0.0702975	.	.
B_DEFB130LX1	CARBOHYD	45	45	0.131133	.	.
B_DEFB130LX1	CARBOHYD	71	71	0.479177	.	.
B_DEFB130LX1	CARBOHYD	76	76	0.121848	.	.
B_DEFB130LX1	CARBOHYD	78	78	0.0804099	.	.
B_DEFB132B	CARBOHYD	2	2	0.881845	.	.	#POSITIVE
B_DEFB132B	CARBOHYD	8	8	0.778452	.	.	#POSITIVE
B_DEFB132B	CARBOHYD	9	9	0.888237	.	.	#POSITIVE
B_DEFB132B	CARBOHYD	13	13	0.822645	.	.	#POSITIVE
B_DEFB132B	CARBOHYD	14	14	0.564338	.	.	#POSITIVE
B_DEFB132B	CARBOHYD	18	18	0.475202	.	.
B_DEFB132B	CARBOHYD	20	20	0.153952	.	.
B_DEFB132B	CARBOHYD	30	30	0.0192226	.	.
B_DEFB132B	CARBOHYD	37	37	0.061777	.	.
B_DEFB132B	CARBOHYD	44	44	0.0138155	.	.
B_DEFB132B	CARBOHYD	60	60	0.00286707	.	.
B_DEFB132B	CARBOHYD	64	64	1.71589e-05	.	.
B_DEFB132B	CARBOHYD	98	98	0.118271	.	.
B_DEFB132B	CARBOHYD	105	105	0.0482697	.	.
B_DEFB122	CARBOHYD	3	3	0.0749569	.	.
B_DEFB122	CARBOHYD	7	7	0.219341	.	.
B_DEFB122	CARBOHYD	14	14	0.281612	.	.
B_DEFB122	CARBOHYD	15	15	0.398116	.	.
B_DEFB122	CARBOHYD	21	21	0.201715	.	.
B_DEFB122	CARBOHYD	22	22	0.299845	.	.
B_DEFB122	CARBOHYD	35	35	0.154703	.	.
B_DEFB122	CARBOHYD	37	37	0.0449046	.	.
B_DEFB122	CARBOHYD	48	48	1.79433e-05	.	.
B_DEFB122	CARBOHYD	62	62	0.246176	.	.
B_DEFB122	CARBOHYD	63	63	0.305716	.	.
B_DEFB122	CARBOHYD	69	69	0.0718229	.	.
B_DEFB9	CARBOHYD	9	9	0.154573	.	.
B_DEFB9	CARBOHYD	12	12	0.0583294	.	.
B_DEFB9	CARBOHYD	15	15	0.145352	.	.
B_DEFB9	CARBOHYD	23	23	0.248919	.	.
B_DEFB9	CARBOHYD	45	45	0.225027	.	.
B_DEFB123A	CARBOHYD	5	5	0.0738199	.	.
B_DEFB123A	CARBOHYD	15	15	0.222721	.	.
B_DEFB123A	CARBOHYD	18	18	0.393462	.	.
B_DEFB123A	CARBOHYD	22	22	0.263931	.	.
B_DEFB123A	CARBOHYD	47	47	0.0281361	.	.
B_DEFB123A	CARBOHYD	56	56	0.0309622	.	.
TPA-B_DEFB108L	CARBOHYD	3	3	0.0243733	.	.
TPA-B_DEFB108L	CARBOHYD	7	7	0.0457216	.	.
TPA-B_DEFB108L	CARBOHYD	18	18	0.300637	.	.
TPA-B_DEFB108L	CARBOHYD	19	19	0.5	.	.	#POSITIVE
TPA-B_DEFB108L	CARBOHYD	21	21	0.523335	.	.	#POSITIVE
TPA-B_DEFB108L	CARBOHYD	30	30	0.667534	.	.	#POSITIVE
TPA-B_DEFB108L	CARBOHYD	60	60	0.00727969	.	.
TPA-B_DEFB108L	CARBOHYD	67	67	0.0836115	.	.
TPA-B_DEFB108L	CARBOHYD	68	68	0.0473818	.	.
TPA-B_DEFB108L	CARBOHYD	70	70	0.126581	.	.
TPA-B_DEFB108L	CARBOHYD	71	71	0.174911	.	.
TPA-B_DEFB108L	CARBOHYD	74	74	0.0477903	.	.
TPA-B_DEFB108L	CARBOHYD	80	80	0.479638	.	.
TPA-B_DEFB108L	CARBOHYD	88	88	0.350311	.	.
TPA-B_DEFB108L	CARBOHYD	89	89	0.232099	.	.
TPA-B_DEFB108L	CARBOHYD	90	90	0.286727	.	.
TPA-B_DEFB108L	CARBOHYD	91	91	0.140861	.	.
B_DEFB12	CARBOHYD	4	4	0.061536	.	.
B_DEFB12	CARBOHYD	26	26	0.101571	.	.
B_DEFB12	CARBOHYD	37	37	0.0111826	.	.
B_DEFB129	CARBOHYD	27	27	0.0209579	.	.
B_DEFB129	CARBOHYD	36	36	0.0232517	.	.
B_DEFB129	CARBOHYD	69	69	0.017374	.	.
B_DEFB129	CARBOHYD	74	74	0.0431929	.	.
B_DEFB129	CARBOHYD	96	96	0.338447	.	.
B_DEFB129	CARBOHYD	103	103	0.439557	.	.
B_DEFB129	CARBOHYD	107	107	0.354806	.	.
B_DEFB129	CARBOHYD	112	112	0.137108	.	.
B_DEFB129	CARBOHYD	118	118	0.440568	.	.
B_DEFB129	CARBOHYD	125	125	0.292688	.	.
B_DEFB129	CARBOHYD	134	134	0.11188	.	.
B_DEFB129	CARBOHYD	141	141	0.293856	.	.
B_DEFB129	CARBOHYD	145	145	0.362131	.	.
B_DEFB129	CARBOHYD	147	147	0.690294	.	.	#POSITIVE
B_DEFB129	CARBOHYD	148	148	0.434853	.	.
B_DEFB129	CARBOHYD	153	153	0.402617	.	.
B_DEFB129	CARBOHYD	159	159	0.745949	.	.	#POSITIVE
B_DEFB129	CARBOHYD	161	161	0.867223	.	.	#POSITIVE
B_DEFB129	CARBOHYD	162	162	0.939872	.	.	#POSITIVE
B_DEFB129	CARBOHYD	163	163	0.847055	.	.	#POSITIVE
B_DEFB129	CARBOHYD	171	171	0.94347	.	.	#POSITIVE
B_DEFB129	CARBOHYD	173	173	0.938804	.	.	#POSITIVE
B_DEFB129	CARBOHYD	181	181	0.551259	.	.	#POSITIVE
B_DEFB129	CARBOHYD	186	186	0.114014	.	.
B_DEFB126	CARBOHYD	3	3	0.0400007	.	.
B_DEFB126	CARBOHYD	7	7	0.00940825	.	.
B_DEFB126	CARBOHYD	19	19	0.0167025	.	.
B_DEFB126	CARBOHYD	31	31	0.00945982	.	.
B_DEFB126	CARBOHYD	36	36	0.0564319	.	.
B_DEFB126	CARBOHYD	37	37	0.0736423	.	.
B_DEFB126	CARBOHYD	49	49	0.0817177	.	.
B_DEFB126	CARBOHYD	53	53	0.00628036	.	.
B_DEFB126	CARBOHYD	66	66	0.0621809	.	.
B_DEFB126	CARBOHYD	68	68	0.0645268	.	.
B_DEFB126	CARBOHYD	74	74	0.340179	.	.
B_DEFB126	CARBOHYD	75	75	0.349659	.	.
B_DEFB126	CARBOHYD	77	77	0.573925	.	.	#POSITIVE
B_DEFB126	CARBOHYD	78	78	0.772931	.	.	#POSITIVE
B_DEFB126	CARBOHYD	81	81	0.251787	.	.
B_DEFB126	CARBOHYD	84	84	0.184804	.	.
B_DEFB126	CARBOHYD	85	85	0.130943	.	.
B_DEFB126	CARBOHYD	86	86	0.0235703	.	.
B_DEFB134	CARBOHYD	3	3	0.0516361	.	.
B_DEFB134	CARBOHYD	6	6	0.0294708	.	.
B_DEFB134	CARBOHYD	16	16	0.0446317	.	.
B_DEFB134	CARBOHYD	25	25	0.0712646	.	.
B_DEFB134	CARBOHYD	26	26	0.195044	.	.
B_DEFB134	CARBOHYD	37	37	0.0219173	.	.
B_DEFB134	CARBOHYD	45	45	0.00392115	.	.
B_DEFB121	CARBOHYD	8	8	0.025464	.	.
B_DEFB121	CARBOHYD	10	10	0.0591901	.	.
B_DEFB121	CARBOHYD	17	17	0.221997	.	.
B_DEFB121	CARBOHYD	32	32	0.0701093	.	.
B_DEFB121	CARBOHYD	52	52	0.0243692	.	.
B_DEFB112	CARBOHYD	5	5	0.0998321	.	.
B_DEFB112	CARBOHYD	8	8	0.0198122	.	.
B_DEFB112	CARBOHYD	12	12	0.0862198	.	.
B_DEFB112	CARBOHYD	13	13	0.0467351	.	.
B_DEFB112	CARBOHYD	18	18	0.0429735	.	.
B_DEFB112	CARBOHYD	20	20	0.055828	.	.
B_DEFB112	CARBOHYD	23	23	0.196033	.	.
B_DEFB112	CARBOHYD	25	25	0.111823	.	.
B_DEFB112	CARBOHYD	29	29	0.551405	.	.	#POSITIVE
B_DEFB112	CARBOHYD	31	31	0.0988576	.	.
B_DEFB112	CARBOHYD	33	33	0.464906	.	.
B_DEFB112	CARBOHYD	36	36	0.281777	.	.
B_DEFB112	CARBOHYD	46	46	0.287539	.	.
B_DEFB112	CARBOHYD	48	48	0.392203	.	.
B_DEFB112	CARBOHYD	51	51	0.441514	.	.
B_DEFB112	CARBOHYD	52	52	0.656467	.	.	#POSITIVE
B_DEFB112	CARBOHYD	53	53	0.352451	.	.
B_DEFB112	CARBOHYD	62	62	0.301762	.	.
B_DEFB112	CARBOHYD	70	70	0.228666	.	.
B_DEFB112	CARBOHYD	80	80	0.0937699	.	.
B_DEFB112	CARBOHYD	107	107	0.0190728	.	.
B_DEFB112	CARBOHYD	108	108	0.00817733	.	.
B_DEFB112	CARBOHYD	109	109	0.0274159	.	.
B_DEFB112	CARBOHYD	120	120	0.0187227	.	.
B_DEFB104AL	netOGlyc-4.0.0.13	CARBOHYD	10	10	0.0553841	.	.
B_DEFB104AL	netOGlyc-4.0.0.13	CARBOHYD	15	15	0.144904	.	.
B_DEFB104AL	netOGlyc-4.0.0.13	CARBOHYD	18	18	0.107245	.	.
B_DEFB104AL	netOGlyc-4.0.0.13	CARBOHYD	22	22	0.198189	.	.
B_DEFB104AL	netOGlyc-4.0.0.13	CARBOHYD	34	34	0.310055	.	.
B_DEFB104AL	netOGlyc-4.0.0.13	CARBOHYD	54	54	0.144189	.	.
B_DEFB104AL	netOGlyc-4.0.0.13	CARBOHYD	66	66	0.678068	.	.	#POSITIVE
B_DEFB104AL	netOGlyc-4.0.0.13	CARBOHYD	73	73	0.41963	.	.
B_DEFB104AL	netOGlyc-4.0.0.13	CARBOHYD	85	85	0.515472	.	.	#POSITIVE
B_DEFB104AL	netOGlyc-4.0.0.13	CARBOHYD	86	86	0.531908	.	.	#POSITIVE
B_DEFB104AL	netOGlyc-4.0.0.13	CARBOHYD	88	88	0.506109	.	.	#POSITIVE
B_DEFB104AL	netOGlyc-4.0.0.13	CARBOHYD	89	89	0.701221	.	.	#POSITIVE
B_DEFB104AL	netOGlyc-4.0.0.13	CARBOHYD	94	94	0.452243	.	.
B_DEFB104AL	netOGlyc-4.0.0.13	CARBOHYD	97	97	0.803924	.	.	#POSITIVE
B_DEFB104AL	netOGlyc-4.0.0.13	CARBOHYD	100	100	0.56157	.	.	#POSITIVE
B_DEFB104AL	netOGlyc-4.0.0.13	CARBOHYD	103	103	0.459888	.	.
B_DEFB104AL	netOGlyc-4.0.0.13	CARBOHYD	105	105	0.249873	.	.
B_DEFB104AL	netOGlyc-4.0.0.13	CARBOHYD	106	106	0.34698	.	.
B_DEFB2	CARBOHYD	6	6	0.032091	.	.
B_DEFB2	CARBOHYD	23	23	0.0273059	.	.
B_DEFB2	CARBOHYD	28	28	0.0539376	.	.
B_DEFB2	CARBOHYD	39	39	8.71862e-06	.	.
B_DEFB128	CARBOHYD	15	15	0.318015	.	.
B_DEFB128	CARBOHYD	16	16	0.163268	.	.
B_DEFB128	CARBOHYD	18	18	0.213328	.	.
B_DEFB128	CARBOHYD	21	21	0.21717	.	.
B_DEFB128	CARBOHYD	26	26	0.531943	.	.	#POSITIVE
B_DEFB128	CARBOHYD	27	27	0.379207	.	.
B_DEFB128	CARBOHYD	47	47	0.034254	.	.
B_DEFB128	CARBOHYD	57	57	0.303955	.	.
B_DEFB128	CARBOHYD	61	61	0.802841	.	.	#POSITIVE
B_DEFB128	CARBOHYD	73	73	0.659211	.	.	#POSITIVE
TPA-B_DEFB131L	CARBOHYD	6	6	0.0549344	.	.
TPA-B_DEFB131L	CARBOHYD	15	15	0.0699593	.	.
TPA-B_DEFB131L	CARBOHYD	22	22	0.0583141	.	.
TPA-B_DEFB131L	CARBOHYD	31	31	0.0786989	.	.
TPA-B_DEFB131L	CARBOHYD	54	54	0.0173007	.	.
B_DEFB122A	CARBOHYD	3	3	0.0737145	.	.
B_DEFB122A	CARBOHYD	7	7	0.219978	.	.
B_DEFB122A	CARBOHYD	14	14	0.29907	.	.
B_DEFB122A	CARBOHYD	15	15	0.324621	.	.
B_DEFB122A	CARBOHYD	21	21	0.110305	.	.
B_DEFB122A	CARBOHYD	22	22	0.12018	.	.
B_DEFB122A	CARBOHYD	48	48	0.00423627	.	.
B_DEFB122A	CARBOHYD	67	67	0.139257	.	.
EAP_B	CARBOHYD	9	9	0.0692346	.	.
EAP_B	CARBOHYD	16	16	0.115496	.	.
EAP_B	CARBOHYD	19	19	0.0607521	.	.
EAP_B	CARBOHYD	22	22	0.19713	.	.
EAP_B	CARBOHYD	26	26	0.0859049	.	.
EAP_B	CARBOHYD	30	30	0.0987911	.	.
EAP_B	CARBOHYD	52	52	0.305273	.	.
EAP_B	CARBOHYD	55	55	0.309536	.	.
EAP_B	CARBOHYD	57	57	0.128762	.	.
TPA-B_DEFB116L	CARBOHYD	6	6	0.0192934	.	.
TPA-B_DEFB116L	CARBOHYD	13	13	0.118341	.	.
TPA-B_DEFB116L	CARBOHYD	22	22	0.0838664	.	.
TPA-B_DEFB116L	CARBOHYD	26	26	0.0310318	.	.
TPA-B_DEFB116L	CARBOHYD	34	34	0.0188685	.	.
TPA-B_DEFB116L	CARBOHYD	36	36	0.0292255	.	.
TPA-B_DEFB116L	CARBOHYD	45	45	0.217992	.	.
TPA-B_DEFB116L	CARBOHYD	57	57	0.118604	.	.
TPA-B_DEFB116L	CARBOHYD	61	61	0.631268	.	.	#POSITIVE
TPA-B_DEFB116L	CARBOHYD	71	71	0.0784572	.	.
TPA-B_DEFB116L	CARBOHYD	85	85	0.0214461	.	.
TPA-B_DEFB116L	CARBOHYD	102	102	0.207624	.	.
TPA-B_DEFB116L	CARBOHYD	110	110	0.596774	.	.	#POSITIVE
TPA-B_DEFB116L	CARBOHYD	112	112	0.747604	.	.	#POSITIVE
TPA-B_DEFB116L	CARBOHYD	115	115	0.670216	.	.	#POSITIVE
TPA-B_DEFB116L	CARBOHYD	117	117	0.228197	.	.
TPA-B_DEFB116L	CARBOHYD	119	119	0.456801	.	.
TPA-B_DEFB116L	CARBOHYD	120	120	0.20722	.	.
TPA-B_DEFB116L	CARBOHYD	122	122	0.137842	.	.
TPA-B_DEFB116L	CARBOHYD	125	125	0.0763772	.	.
B_DEFB6	CARBOHYD	8	8	0.0498726	.	.
B_DEFB6	CARBOHYD	25	25	0.0132232	.	.
B_DEFB6	CARBOHYD	30	30	0.0296487	.	.
B_DEFB124	CARBOHYD	2	2	0.0299489	.	.
B_DEFB124	CARBOHYD	19	19	0.364154	.	.
B_DEFB124	CARBOHYD	22	22	0.243344	.	.
B_DEFB124	CARBOHYD	39	39	0.0352354	.	.
B_DEFB124	CARBOHYD	49	49	0.0695322	.	.
B_DEFB124	CARBOHYD	52	52	0.0352666	.	.
B_DEFB124	CARBOHYD	65	65	0.084182	.	.
B_DEFB110X	CARBOHYD	15	15	0.0740118	.	.
B_DEFB110X	CARBOHYD	21	21	0.208464	.	.
B_DEFB110X	CARBOHYD	46	46	0.00695418	.	.
B_DEFB3	CARBOHYD	9	9	0.12745	.	.
B_DEFB3	CARBOHYD	12	12	0.0855651	.	.
B_DEFB3	CARBOHYD	15	15	0.194743	.	.
B_DEFB3	CARBOHYD	23	23	0.243607	.	.
B_DEFB3	CARBOHYD	40	40	0.189959	.	.
B_DEFB3	CARBOHYD	45	45	0.361914	.	.
B_DEFB3	CARBOHYD	56	56	0.0220048	.	.
B_DEFB105L	CARBOHYD	4	4	0.00882616	.	.
B_DEFB105L	CARBOHYD	23	23	0.0182864	.	.
B_DEFB105L	CARBOHYD	32	32	0.141364	.	.
B_DEFB105L	CARBOHYD	36	36	0.312034	.	.
B_DEFB105L	CARBOHYD	41	41	0.028802	.	.
B_DEFB105L	CARBOHYD	58	58	0.0537844	.	.
B_DEFB8	CARBOHYD	6	6	0.0400633	.	.
B_DEFB8	CARBOHYD	28	28	0.0314857	.	.
TAP_B	CARBOHYD	16	16	0.0738292	.	.
TAP_B	CARBOHYD	19	19	0.0842165	.	.
TAP_B	CARBOHYD	22	22	0.165971	.	.
TAP_B	CARBOHYD	30	30	0.166591	.	.
TAP_B	CARBOHYD	46	46	0.0660696	.	.
TAP_B	CARBOHYD	52	52	0.26229	.	.
B_DEFB13	CARBOHYD	1	1	0.435495	.	.
B_DEFB13	CARBOHYD	4	4	0.12317	.	.
B_DEFB13	CARBOHYD	8	8	0.139389	.	.
B_DEFB13	CARBOHYD	30	30	0.128218	.	.
B_DEFB13	CARBOHYD	41	41	0.0147482	.	.
B_DEFB123B	CARBOHYD	5	5	0.0773746	.	.
B_DEFB123B	CARBOHYD	15	15	0.213816	.	.
B_DEFB123B	CARBOHYD	18	18	0.318593	.	.
B_DEFB123B	CARBOHYD	22	22	0.24196	.	.
B_DEFB123B	CARBOHYD	46	46	0.0301407	.	.
B_DEFB123B	CARBOHYD	55	55	0.0287077	.	.
B_DEFB107A	CARBOHYD	7	7	0.00463709	.	.
B_DEFB107A	CARBOHYD	23	23	0.0565208	.	.
B_DEFB107A	CARBOHYD	27	27	0.0666648	.	.
B_DEFB107A	CARBOHYD	47	47	0.0247487	.	.
B_DEFB107A	CARBOHYD	60	60	0.0424515	.	.
TPA-B_DEFB114L	CARBOHYD	15	15	0.0328806	.	.
TPA-B_DEFB114L	CARBOHYD	23	23	0.140258	.	.
TPA-B_DEFB114L	CARBOHYD	31	31	0.2478	.	.
TPA-B_DEFB114L	CARBOHYD	53	53	0.0372056	.	.
TPA-B_DEFB114L	CARBOHYD	55	55	0.0137862	.	.
B_DEFB109LA	CARBOHYD	8	8	0.0565246	.	.
B_DEFB109LA	CARBOHYD	14	14	0.20689	.	.
B_DEFB109LA	CARBOHYD	17	17	0.0582552	.	.
B_DEFB109LA	CARBOHYD	21	21	0.0793645	.	.
B_DEFB109LA	CARBOHYD	25	25	0.15327	.	.
B_DEFB109LA	CARBOHYD	41	41	0.159507	.	.
B_DEFB109LA	CARBOHYD	44	44	0.184063	.	.
B_DEFB109LA	CARBOHYD	45	45	0.22316	.	.
B_DEFB109LA	CARBOHYD	61	61	0.0225624	.	.
B_DEFB109LA	CARBOHYD	70	70	0.269905	.	.
B_DEFB109LA	CARBOHYD	75	75	0.112043	.	.
B_DEFB10	CARBOHYD	16	16	0.119519	.	.
B_DEFB10	CARBOHYD	17	17	0.175054	.	.
B_DEFB10	CARBOHYD	19	19	0.0833803	.	.
B_DEFB10	CARBOHYD	22	22	0.169487	.	.
B_DEFB10	CARBOHYD	27	27	0.0126717	.	.
B_DEFB10	CARBOHYD	30	30	0.0526997	.	.
B_DEFB10	CARBOHYD	52	52	0.301716	.	.
B_DEFB103AL	CARBOHYD	23	23	0.0277389	.	.
B_DEFB103AL	CARBOHYD	26	26	0.0667181	.	.
B_DEFB103AL	CARBOHYD	37	37	0.0027322	.	.
B_DEFB103AL	CARBOHYD	56	56	0.0453786	.	.
B_DEFB109LB	CARBOHYD	8	8	0.0626113	.	.
B_DEFB109LB	CARBOHYD	14	14	0.240123	.	.
B_DEFB109LB	CARBOHYD	17	17	0.0661112	.	.
B_DEFB109LB	CARBOHYD	21	21	0.072131	.	.
B_DEFB109LB	CARBOHYD	24	24	0.147617	.	.
B_DEFB109LB	CARBOHYD	25	25	0.170862	.	.
B_DEFB109LB	CARBOHYD	41	41	0.0830996	.	.
B_DEFB109LB	CARBOHYD	45	45	0.0941165	.	.
B_DEFB109LB	CARBOHYD	51	51	0.0922534	.	.
B_DEFB109LB	CARBOHYD	75	75	0.350532	.	.
B_DEFB109LB	CARBOHYD	84	84	0.131285	.	.
B_DEFB133	CARBOHYD	2	2	0.568694	.	.	#POSITIVE
B_DEFB133	CARBOHYD	8	8	0.449361	.	.
B_DEFB133	CARBOHYD	22	22	0.11685	.	.
B_DEFB133	CARBOHYD	24	24	0.0948994	.	.
B_DEFB133	CARBOHYD	27	27	0.197222	.	.
B_DEFB133	CARBOHYD	31	31	0.0522689	.	.
B_DEFB133	CARBOHYD	35	35	0.212855	.	.
B_DEFB133	CARBOHYD	43	43	0.0159064	.	.
B_DEFB133	CARBOHYD	45	45	0.0263538	.	.
B_DEFB133	CARBOHYD	62	62	0.285375	.	.
B_DEFB133	CARBOHYD	68	68	0.0993959	.	.
B_DEFB7	CARBOHYD	16	16	0.123282	.	.
B_DEFB7	CARBOHYD	19	19	0.0468395	.	.
B_DEFB7	CARBOHYD	22	22	0.140868	.	.
B_DEFB7	CARBOHYD	30	30	0.315431	.	.
B_DEFB7	CARBOHYD	52	52	0.324342	.	.
B_DEFB136	CARBOHYD	6	6	0.0289628	.	.
B_DEFB136	CARBOHYD	15	15	0.0198033	.	.
B_DEFB136	CARBOHYD	18	18	0.043669	.	.
B_DEFB136	CARBOHYD	21	21	0.124006	.	.
B_DEFB136	CARBOHYD	24	24	0.223297	.	.
B_DEFB136	CARBOHYD	29	29	0.113517	.	.
B_DEFB136	CARBOHYD	32	32	0.0935555	.	.
B_DEFB136	CARBOHYD	34	34	0.0387684	.	.
B_DEFB136	CARBOHYD	59	59	0.0157275	.	.
B_DEFBC7	CARBOHYD	9	9	0.153489	.	.
B_DEFBC7	CARBOHYD	12	12	0.158983	.	.
B_DEFBC7	CARBOHYD	15	15	0.093313	.	.
B_DEFBC7	CARBOHYD	19	19	0.0902219	.	.
B_DEFBC7	CARBOHYD	41	41	0.178863	.	.
B_DEFBC7	CARBOHYD	52	52	0.0175191	.	.
LAP_B	CARBOHYD	16	16	0.0521885	.	.
LAP_B	CARBOHYD	19	19	0.0182394	.	.
LAP_B	CARBOHYD	22	22	0.10748	.	.
LAP_B	CARBOHYD	28	28	0.0223408	.	.
LAP_B	CARBOHYD	30	30	0.0337419	.	.
LAP_B	CARBOHYD	46	46	0.0130308	.	.
LAP_B	CARBOHYD	52	52	0.0249501	.	.
B_DEFB123X1	CARBOHYD	3	3	0.822394	.	.	#POSITIVE
B_DEFB123X1	CARBOHYD	5	5	0.486686	.	.
B_DEFB123X1	CARBOHYD	7	7	0.587591	.	.	#POSITIVE
B_DEFB123X1	CARBOHYD	19	19	0.0869126	.	.
B_DEFB123X1	CARBOHYD	22	22	0.0081279	.	.
B_DEFB123X1	CARBOHYD	38	38	0.0408841	.	.
B_DEFB123X1	CARBOHYD	51	51	0.513704	.	.	#POSITIVE
B_DEFB123X1	CARBOHYD	53	53	0.465183	.	.
B_DEFB123X1	CARBOHYD	55	55	0.464275	.	.
B_DEFB123X1	CARBOHYD	62	62	0.655682	.	.	#POSITIVE
B_DEFB123X1	CARBOHYD	66	66	0.51249	.	.	#POSITIVE
B_DEFB123X1	CARBOHYD	67	67	0.549626	.	.	#POSITIVE
B_DEFB123X1	CARBOHYD	84	84	0.901482	.	.	#POSITIVE
B_DEFB123X1	CARBOHYD	85	85	0.588823	.	.	#POSITIVE
B_DEFB123X1	CARBOHYD	101	101	0.292316	.	.
B_DEFB123X1	CARBOHYD	104	104	0.142548	.	.
B_DEFB123X1	CARBOHYD	109	109	0.0606097	.	.
B_DEFB123X1	CARBOHYD	123	123	0.305976	.	.
B_DEFB123X1	CARBOHYD	125	125	0.417135	.	.
B_DEFB123X1	CARBOHYD	133	133	0.398357	.	.
B_DEFB123X1	CARBOHYD	136	136	0.556288	.	.	#POSITIVE
B_DEFB123X1	CARBOHYD	144	144	0.369306	.	.
B_DEFB123X1	CARBOHYD	154	154	0.0382262	.	.
B_DEFB123X1	CARBOHYD	172	172	0.0174508	.	.
B_DEFB123X1	CARBOHYD	181	181	0.0217393	.	.
B_DEFB119X1	CARBOHYD	19	19	0.156049	.	.
B_DEFB119X1	CARBOHYD	41	41	0.21408	.	.
B_DEFB119X1	CARBOHYD	65	65	0.0707613	.	.
B_DEFB119X1	CARBOHYD	74	74	0.0953065	.	.
B_DEFB119X1	CARBOHYD	83	83	0.173936	.	.
B_DEFB4	CARBOHYD	16	16	0.0505936	.	.
B_DEFB4	CARBOHYD	19	19	0.0407021	.	.
B_DEFB4	CARBOHYD	22	22	0.124574	.	.
B_DEFB4	CARBOHYD	30	30	0.0226381	.	.
B_DEFB4	CARBOHYD	52	52	0.0197181	.	.
B_DEFB1	CARBOHYD	4	4	0.316679	.	.
B_DEFB1	CARBOHYD	7	7	0.149057	.	.
B_DEFB1	CARBOHYD	37	37	0.00710875	.	.
B_DEFB125A	CARBOHYD	7	7	0.0038741	.	.
B_DEFB125A	CARBOHYD	15	15	0.0153773	.	.
B_DEFB125A	CARBOHYD	18	18	0.0442285	.	.
B_DEFB125A	CARBOHYD	57	57	0.00379923	.	.
B_DEFB125A	CARBOHYD	64	64	0.0163709	.	.
B_DEFB125A	CARBOHYD	69	69	0.0739409	.	.
B_DEFB125A	CARBOHYD	76	76	0.0363036	.	.
B_DEFB125A	CARBOHYD	87	87	0.0185748	.	.
B_DEFB125A	CARBOHYD	94	94	0.0206516	.	.
B_DEFB125A	CARBOHYD	97	97	0.0336142	.	.
B_DEFB125A	CARBOHYD	100	100	0.0870907	.	.
B_DEFB125A	CARBOHYD	104	104	0.0974562	.	.
B_DEFB125A	CARBOHYD	108	108	0.157003	.	.
B_DEFB125A	CARBOHYD	110	110	0.134768	.	.
B_DEFB125A	CARBOHYD	113	113	0.217462	.	.
B_DEFB125A	CARBOHYD	116	116	0.205076	.	.
B_DEFB125A	CARBOHYD	119	119	0.107056	.	.
B_DEFB125A	CARBOHYD	121	121	0.0449162	.	.
B_DEFB125A	CARBOHYD	125	125	0.00611262	.	.
B_DEFB125A	CARBOHYD	126	126	0.00555635	.	.
B_DEFB130LX	CARBOHYD	8	8	0.0542732	.	.
B_DEFB130LX	CARBOHYD	14	14	0.242895	.	.
B_DEFB130LX	CARBOHYD	17	17	0.0714928	.	.
B_DEFB130LX	CARBOHYD	21	21	0.17082	.	.
B_DEFB130LX	CARBOHYD	43	43	0.0616697	.	.
B_DEFB130LX	CARBOHYD	44	44	0.122543	.	.
B_DEFB130LX	CARBOHYD	70	70	0.475121	.	.
B_DEFB130LX	CARBOHYD	75	75	0.119135	.	.
B_DEFB130LX	CARBOHYD	77	77	0.0762503	.	.
B_DEFB115	CARBOHYD	6	6	0.175943	.	.
B_DEFB115	CARBOHYD	7	7	0.0905819	.	.
B_DEFB115	CARBOHYD	8	8	0.185263	.	.
B_DEFB115	CARBOHYD	10	10	0.202219	.	.
B_DEFB115	CARBOHYD	30	30	0.115932	.	.
B_DEFB115	CARBOHYD	35	35	0.083172	.	.
B_DEFB115	CARBOHYD	42	42	0.22569	.	.
B_DEFB115	CARBOHYD	52	52	0.260904	.	.
B_DEFB115	CARBOHYD	73	73	0.319827	.	.
B_DEFB115	CARBOHYD	74	74	0.475914	.	.
B_DEFB115	CARBOHYD	82	82	0.561395	.	.	#POSITIVE
B_DEFB115	CARBOHYD	88	88	0.898939	.	.	#POSITIVE
B_DEFB115	CARBOHYD	96	96	0.52759	.	.	#POSITIVE
B_DEFB115	CARBOHYD	100	100	0.433704	.	.
B_DEFB115	CARBOHYD	109	109	0.5	.	.	#POSITIVE
B_DEFB115	CARBOHYD	111	111	0.0961973	.	.
B_DEFB115	CARBOHYD	113	113	0.154685	.	.
B_DEFB115	CARBOHYD	123	123	0.728625	.	.	#POSITIVE
B_DEFB115	CARBOHYD	128	128	0.336198	.	.
B_DEFB115	CARBOHYD	134	134	0.525604	.	.	#POSITIVE
B_DEFB110	CARBOHYD	15	15	0.136272	.	.
B_DEFB110	CARBOHYD	28	28	0.354301	.	.
B_DEFB110	CARBOHYD	44	44	0.00770621	.	.
B_DEFB110	CARBOHYD	49	49	0.0332824	.	.
B_DEFB110	CARBOHYD	61	61	0.00422399	.	.
B_DEFB113	CARBOHYD	9	9	0.0130247	.	.
B_DEFB113	CARBOHYD	13	13	0.0241566	.	.
B_DEFB113	CARBOHYD	15	15	0.25568	.	.
B_DEFB113	CARBOHYD	25	25	0.35363	.	.
B_DEFB113	CARBOHYD	29	29	0.407868	.	.
B_DEFB113	CARBOHYD	48	48	0.0142412	.	.
B_DEFB113	CARBOHYD	49	49	0.0956536	.	.
B_DEFB113	CARBOHYD	58	58	0.0310017	.	.
B_DEFB113	CARBOHYD	81	81	0.328043	.	.
B_DEFB113	CARBOHYD	83	83	0.335156	.	.
B_DEFB113	CARBOHYD	86	86	0.118694	.	.
B_DEFB113	CARBOHYD	88	88	0.305708	.	.
B_DEFB113	CARBOHYD	90	90	0.202252	.	.
B_DEFB113	CARBOHYD	91	91	0.269221	.	.
B_DEFB113	CARBOHYD	92	92	0.0792786	.	.
B_DEFB113	CARBOHYD	97	97	0.231066	.	.
B_DEFB113	CARBOHYD	101	101	0.250308	.	.
B_DEFB113	CARBOHYD	104	104	0.0829229	.	.
B_DEFB113	CARBOHYD	105	105	0.170289	.	.
B_DEFB113	CARBOHYD	106	106	0.254505	.	.
B_DEFB113	CARBOHYD	110	110	0.435493	.	.
B_DEFB113	CARBOHYD	111	111	0.33945	.	.
B_DEFB113	CARBOHYD	116	116	0.480752	.	.
B_DEFB113	CARBOHYD	117	117	0.615916	.	.	#POSITIVE
B_DEFB113	CARBOHYD	118	118	0.552575	.	.	#POSITIVE
B_DEFB113	CARBOHYD	119	119	0.531517	.	.	#POSITIVE
B_DEFB113	CARBOHYD	123	123	0.413145	.	.
B_DEFB113	CARBOHYD	124	124	0.361922	.	.
B_DEFB113	CARBOHYD	129	129	0.556225	.	.	#POSITIVE
B_DEFB113	CARBOHYD	130	130	0.462083	.	.
B_DEFB113	CARBOHYD	132	132	0.837254	.	.	#POSITIVE
B_DEFB113	CARBOHYD	135	135	0.71465	.	.	#POSITIVE
B_DEFB113	CARBOHYD	136	136	0.521869	.	.	#POSITIVE
B_DEFB113	CARBOHYD	139	139	0.573886	.	.	#POSITIVE
B_DEFB113	CARBOHYD	146	146	0.11438	.	.
B_DEFB113	CARBOHYD	147	147	0.0561169	.	.
B_DEFB116	CARBOHYD	7	7	0.0221264	.	.
B_DEFB116	CARBOHYD	9	9	0.0180823	.	.
B_DEFB116	CARBOHYD	18	18	0.170967	.	.
B_DEFB116	CARBOHYD	30	30	0.0611743	.	.
B_DEFB116	CARBOHYD	34	34	0.457932	.	.
B_DEFB116	CARBOHYD	44	44	0.0717346	.	.
B_DEFB116	CARBOHYD	58	58	0.033801	.	.
B_DEFB116	CARBOHYD	75	75	0.261525	.	.
B_DEFB116	CARBOHYD	83	83	0.623769	.	.	#POSITIVE
B_DEFB116	CARBOHYD	85	85	0.670136	.	.	#POSITIVE
B_DEFB116	CARBOHYD	88	88	0.596243	.	.	#POSITIVE
B_DEFB116	CARBOHYD	90	90	0.185109	.	.
B_DEFB116	CARBOHYD	92	92	0.357662	.	.
B_DEFB116	CARBOHYD	93	93	0.138544	.	.
B_DEFB116	CARBOHYD	95	95	0.0813724	.	.
B_DEFB116	CARBOHYD	98	98	0.047477	.	.
B_DEFB114	CARBOHYD	15	15	0.0531311	.	.
B_DEFB114	CARBOHYD	28	28	0.268066	.	.
B_DEFB114	CARBOHYD	50	50	0.0415875	.	.
B_DEFB114	CARBOHYD	52	52	0.0152445	.	.
TPA-B_DEFB119	CARBOHYD	19	19	0.0141239	.	.
TPA-B_DEFB119	CARBOHYD	39	39	0.0306054	.	.
TPA-B_DEFB119	CARBOHYD	41	41	0.07603	.	.
TPA-B_DEFB119	CARBOHYD	44	44	0.0498398	.	.
TPA-B_DEFB119	CARBOHYD	53	53	0.0259611	.	.
TPA-B_DEFB119	CARBOHYD	57	57	0.0609291	.	.
TPA-B_DEFB119	CARBOHYD	62	62	0.225978	.	.
TPA-B_DEFB119	CARBOHYD	70	70	0.464518	.	.
TPA-B_DEFB119	CARBOHYD	71	71	0.581545	.	.	#POSITIVE
TPA-B_DEFB119	CARBOHYD	80	80	0.124597	.	.
B_DEFB132A	CARBOHYD	9	9	0.0626069	.	.
B_DEFB132A	CARBOHYD	16	16	0.271969	.	.
B_DEFB132A	CARBOHYD	23	23	0.0463547	.	.
B_DEFB132A	CARBOHYD	39	39	0.0347821	.	.
B_DEFB132A	CARBOHYD	43	43	0.0266795	.	.
B_DEFB132A	CARBOHYD	77	77	0.602912	.	.	#POSITIVE
B_DEFB132A	CARBOHYD	84	84	0.343862	.	.
TPA-B_DEFB123	CARBOHYD	5	5	0.0710929	.	.
TPA-B_DEFB123	CARBOHYD	15	15	0.22023	.	.
TPA-B_DEFB123	CARBOHYD	18	18	0.390899	.	.
TPA-B_DEFB123	CARBOHYD	22	22	0.318313	.	.
TPA-B_DEFB123	CARBOHYD	47	47	0.029645	.	.
TPA-B_DEFB123	CARBOHYD	56	56	0.0290041	.	.
B_DEFB117	CARBOHYD	4	4	0.0517673	.	.
B_DEFB117	CARBOHYD	18	18	0.010256	.	.
B_DEFB117	CARBOHYD	36	36	0.0669812	.	.
B_DEFB117	CARBOHYD	38	38	0.0633726	.	.
B_DEFB117	CARBOHYD	40	40	0.0944708	.	.
B_DEFB117	CARBOHYD	46	46	0.680169	.	.	#POSITIVE
B_DEFB117	CARBOHYD	49	49	0.512641	.	.	#POSITIVE
B_DEFB117	CARBOHYD	55	55	0.161076	.	.
B_DEFB117	CARBOHYD	57	57	0.0757262	.	.
B_DEFB117	CARBOHYD	62	62	0.020593	.	.
B_DEFB118	CARBOHYD	7	7	0.0851819	.	.
B_DEFB118	CARBOHYD	9	9	0.179488	.	.
B_DEFB118	CARBOHYD	18	18	0.566627	.	.	#POSITIVE
B_DEFB118	CARBOHYD	31	31	0.291904	.	.
B_DEFB118	CARBOHYD	45	45	0.306435	.	.
B_DEFB118	CARBOHYD	53	53	0.289581	.	.
B_DEFB118	CARBOHYD	57	57	0.255996	.	.
B_DEFB118	CARBOHYD	68	68	0.66739	.	.	#POSITIVE
B_DEFB118	CARBOHYD	70	70	0.843918	.	.	#POSITIVE
B_DEFB118	CARBOHYD	71	71	0.809462	.	.	#POSITIVE
B_DEFB118	CARBOHYD	72	72	0.871439	.	.	#POSITIVE
B_DEFB118	CARBOHYD	74	74	0.808379	.	.	#POSITIVE
B_DEFB118	CARBOHYD	75	75	0.591946	.	.	#POSITIVE
B_DEFB118	CARBOHYD	88	88	0.402459	.	.
B_DEFB118	CARBOHYD	91	91	0.35328	.	.
B_DEFB118	CARBOHYD	92	92	0.120648	.	.
B_DEFB118	CARBOHYD	93	93	0.105967	.	.
B_DEFB118	CARBOHYD	94	94	0.0454232	.	.
B_DEFB103A	CARBOHYD	26	26	0.0409715	.	.
B_DEFB103A	CARBOHYD	37	37	0.00381609	.	.
B_DEFB103A	CARBOHYD	56	56	0.0383995	.	.
B_DEFB103A	CARBOHYD	58	58	0.00773717	.	.
B_DEFB125	CARBOHYD	7	7	0.00547454	.	.
B_DEFB125	CARBOHYD	15	15	0.0108148	.	.
B_DEFB125	CARBOHYD	18	18	0.0330051	.	.
B_DEFB125	CARBOHYD	21	21	0.0422384	.	.
B_DEFB125	CARBOHYD	57	57	0.00264433	.	.
B_DEFB125	CARBOHYD	63	63	0.0104186	.	.
B_DEFB125	CARBOHYD	64	64	0.0371645	.	.
B_DEFB125	CARBOHYD	69	69	0.154217	.	.
B_DEFB125	CARBOHYD	76	76	0.0782116	.	.
B_DEFB125	CARBOHYD	82	82	0.138422	.	.
B_DEFB125	CARBOHYD	87	87	0.145318	.	.
B_DEFB125	CARBOHYD	94	94	0.0427775	.	.
B_DEFB125	CARBOHYD	97	97	0.0612326	.	.
B_DEFB125	CARBOHYD	102	102	0.00339308	.	.
B_DEFB125	CARBOHYD	104	104	0.00497845	.	.
B_DEFB15L	netOGlyc-4.0.0.13	CARBOHYD	3	3	0.0468104	.	.
B_DEFB15L	netOGlyc-4.0.0.13	CARBOHYD	4	4	0.0962882	.	.
B_DEFB15L	netOGlyc-4.0.0.13	CARBOHYD	19	19	0.0338879	.	.
B_DEFB15L	netOGlyc-4.0.0.13	CARBOHYD	36	36	0.00605708	.	.
B_DEFB15L	netOGlyc-4.0.0.13	CARBOHYD	50	50	0.00268055	.	.
B_DEFB15L	netOGlyc-4.0.0.13	CARBOHYD	67	67	1.11624e-05	.	.
B_DEFB123F	CARBOHYD	5	5	0.00980549	.	.
B_DEFB123F	CARBOHYD	15	15	0.0358387	.	.
B_DEFB123F	CARBOHYD	18	18	0.0479006	.	.
B_DEFB123F	CARBOHYD	22	22	0.0383742	.	.
B_DEFB123F	CARBOHYD	47	47	0.00422563	.	.
B_DEFB123F	CARBOHYD	56	56	0.0347803	.	.

## Sheet: Phyre2_Outcome
3D models of proteins generated by Phyre2 (Protein Homology/analogY Recognition Engine V 2.0)
Bovine Defensin ID	PDB ID	Confidence (%)	Sequence identity (%)	Alignment coverage (%)
B_DEFB1	d1bnba	99.2	66	89
B_DEFB10	d1bnba	98.7	60	54
B_DEFB103A	d1kj6a	99.9	71	65
B_DEFB103Al	d1kj6a	99.9	69	65
B_DEFB104Al_BI	c5ki9A	99.1	63	38
B_DEFB105	c6mjvA	95.2	54	35
B_DEFB105l	c6mjvA	95.4	54	35
B_DEFB107A	d1e4ra	66.7	33	44
B_DEFB108B	c6mjvA	98.1	32	42
B_DEFB109la	c6mjvA	75.2	43	23
B_DEFB109lb	c6mjvA	71.4	48	23
B_DEFB110	c2lwlA	93.8	35	43
B_DEFB110X	c2lwlA	84.5	35	48
B_DEFB112	c2lwlA	94.1	39	24
B_DEFB113	d1v7mv	37.4	22	23
B_DEFB114	c2lxoA	38.8	47	28
B_DEFB115	c6mjvA	98.4	47	22
B_DEFB116	c6mjvA	73.4	44	24
B_DEFB117	c6mjvA	97.9	55	41
B_DEFB118	c6mjvA	98.8	44	32
B_DEFB119X1	c6mjvA	94.5	44	31
B_DEFB12	d1bnba	99.9	100	94
B_DEFB121	c6mjvA	98.2	48	51
B_DEFB122	c6mjvA	98.7	50	46
B_DEFB122A	c6mjvA	98.6	50	46
B_DEFB123a	c6mjvA	98	58	46
B_DEFB123b	c6mjvA	98.3	55	45
B_DEFB123F	c6mjvA	97.9	61	41
B_DEFB123X1	c6mjvA	89.7	57	11
B_DEFB124	c6mjvA	82.9	42	45
B_DEFB125	c6mjvA	98.2	41	31
B_DEFB125a	c6mjvA	98.2	41	26
B_DEFB126	c6mjvA	90.5	44	31
B_DEFB127	c6mjvA	98	47	34
B_DEFB128	c6mjvA	98.3	44	40
B_DEFB129	c6mjvA	66.8	42	12
B_DEFB13	d1bnba	100	100	85
B_DEFB130lX	c6mjvA	91.2	46	30
B_DEFB130lX1	c6mjvA	90	46	30
B_DEFB132a	c6mjvA	70.2	44	27
B_DEFB132b	c6mjvA	69.7	44	22
B_DEFB133	c6mjvA	73.2	41	21
B_DEFB134	d1unld	41.3	39	25
B_DEFB136	c4yqxA	70.4	36	13
B_DEFB15l_BI	c2lwlA	99.9	71	59
B_DEFB2	d1bnba	99.2	68	82
B_DEFB3	d1bnba	99.2	66	59
B_DEFB4	d1bnba	99.3	69	53
B_DEFB5	d1bnba	99.4	70	56
B_DEFB6	d1bnba	99.5	80	69
B_DEFB7	d1bnba	98.8	57	54
B_DEFB8	d1bnba	98.4	63	81
B_DEFB9	d1fd3a	99.8	44	69
B_DEFBC7	d1bnba	99.8	86	67
EAP_B	d1bnba	99.1	69	53
LAP_B	d1bnba	99.3	69	53
PB_DEFB11	d1bnba	99.7	95	60
TAP_B	d1fd3a	99.8	50	60
TPA-B_DEFB108l	c6mjvA	98.1	56	33
TPA-B_DEFB114l	c2lxoA	44.7	47	26
TPA-B_DEFB116l	c6mjvA	97.4	43	26
TPA-B_DEFB119	c6mjvA	96.8	45	35
TPA-B_DEFB123	c6mjvA	98	61	46
TPA-B_DEFB131l	c6mjvA	59.5	45	30
*Red colored 3D models have been excluded from figure-2
